# Supplementary material for: Pyrroloquinoline Quinone Alleviates Intestinal Inflammation and Cell Apoptosis via the MKK3/6-P38 Pathway in a Piglet Model
Source: Int J Mol Sci. 2024 Sep 8;25(17):9723. doi: 10.3390/ijms25179723 (PMC11395797; doi:10.3390/ijms25179723)
Supplement: Supplementary file 1 [file ijms-25-09723-s001.zip]

Archive with 1 entries (1 files):
- ijms-3034666-supplementary.pdf
